# Supplementary material for: Optimizing Diabetic Macular Edema Treatment: A Meta-Analysis of Subthreshold Micropulse Laser and Anti-Vascular Endothelial Growth Factor Combination Therapy
Source: J Clin Med. 2024 Aug 14;13(16):4782. doi: 10.3390/jcm13164782 (PMC11355810; doi:10.3390/jcm13164782)
Supplement: Supplementary file 1 [file jcm-13-04782-s001.zip]

Archive with 1 entries (1 files):
- jcm-3097549-supplementary.pdf
